# Supplementary material for: Human Platelet-Rich Plasma Facilitates Angiogenesis to Restore Impaired Uterine Environments with Asherman’s Syndrome for Embryo Implantation and Following Pregnancy in Mice
Source: Cells. 2022 May 5;11(9):1549. doi: 10.3390/cells11091549 (PMC9101537; doi:10.3390/cells11091549)
Supplement: Supplementary file 1 [file cells-11-01549-s001.zip]

Archive with 1 entries (1 files):
- cells-1694671-supplementary.pdf
